# Supplementary material for: The construction, validation and promotion of the nomogram prognosis prediction model of UCEC, and the experimental verification of the expression and knockdown of the key gene GPX4
Source: Heliyon. 2024 Jan 20;10(2):e24415. doi: 10.1016/j.heliyon.2024.e24415 (PMC10835249; doi:10.1016/j.heliyon.2024.e24415)
Supplement: Supplementary file 1 [file mmc1.txt]

rm(list = ls())
library(car)
library(rms)
library(pROC)
library(timeROC)
library(ggDCA)
library(ggprism)
library(ggplot2)

training_dataset_path <- choose.files(default = data_dir, caption = "XXX",
                                      multi = TRUE, filters = Filters,
                                      index = nrow(Filters))


training_dataset<- read.csv(training_dataset_path, header = TRUE,sep="\t", stringsAsFactors=FALSE)


print(paste0("XXX ",dim(training_dataset)[1]," XXX； ",dim(training_dataset)[2]," XXX"))

View(training_dataset) 
str(training_dataset) 

ddist <- datadist(training_dataset)
options(datadist='ddist')

colnames(training_dataset)
f_cph <- cph(Surv(OS,Censor) ~ Age+FIGO_stage+riskScore,
             x=T, y=T, surv=T,
             data=training_dataset)

print(f_cph)

summary(f_coxph)

ddist <- datadist(training_dataset)
options(datadist='ddist')
med  <- Quantile(f_cph)
surv <- Survival(f_cph) 

pdf(paste0(output_dir,"//nomogram.pdf"),width=8, height=6)
plot(nomogram(f_cph, fun=list(function(x) surv(365, x),
                              function(x) surv(365*3, x),
                              function(x) surv(365*5, x)),
              funlabel=c("1-year Survival Probability", 
                         "3-year Survival Probability",
                         "5-year Survival Probability"))
)
dev.off()

time_roc_res <- timeROC(
  T = data_table$time,
  delta = data_table$status,
  marker = data_table$score,
  cause = 1,
  weighting="marginal",
  times = c(365, 3*365, 5*365),
  ROC = TRUE,
  iid = TRUE
)

time_ROC_df <- data.frame(
  TP_1year = time_roc_res$TP[, 1],
  FP_1year = time_roc_res$FP[, 1],
  TP_3year = time_roc_res$TP[, 2],
  FP_3year = time_roc_res$FP[, 2],
  TP_5year = time_roc_res$TP[, 3],
  FP_5year = time_roc_res$FP[, 3]
)


pdf(file=paste(output_dir, "\\ROC_135_year_training.pdf", sep = ""),width=6,height=6) 
ggplot(data = time_ROC_df) +
  geom_line(aes(x = FP_1year, y = TP_1year), size = 1, color = "#2ECC71") +
  geom_line(aes(x = FP_3year, y = TP_3year), size = 1, color = "#2166AC") +
  geom_line(aes(x = FP_5year, y = TP_5year), size = 1, color = "#B2182B") +
  geom_abline(slope = 1, intercept = 0, color = "grey", size = 1, linetype = 2) +
  theme_bw() +
  annotate("text",
           x = 0.75, y = 0.25, size = 4.5,
           label = paste0("AUC at 1 year = ", sprintf("%.3f", time_roc_res$AUC[[1]])), color = "#2ECC71"
  ) +
  annotate("text",
           x = 0.75, y = 0.15, size = 4.5,
           label = paste0("AUC at 3 years = ", sprintf("%.3f", time_roc_res$AUC[[2]])), color = "#2166AC"
  ) +
  annotate("text",
           x = 0.75, y = 0.05, size = 4.5,
           label = paste0("AUC at 5 years = ", sprintf("%.3f", time_roc_res$AUC[[3]])), color = "#B2182B"
  ) +
  labs(x = "False positive rate", y = "True positive rate") +
  theme(
    axis.text = element_text(face = "bold", size = 11, color = "black"),
    axis.title.x = element_text(face = "bold", size = 14, color = "black", margin = margin(c(15, 0, 0, 0))),
    axis.title.y = element_text(face = "bold", size = 14, color = "black", margin = margin(c(0, 15, 0, 0)))
  )
dev.off()


pdf(file=paste(output_dir, "\\ROC_1_year_trainging.pdf", sep = ""),width=6,height=6) 
ggplot(data = time_ROC_df) +
  geom_line(aes(x = FP_1year, y = TP_1year), size = 1, color = "#BC3C29FF") +
  geom_abline(slope = 1, intercept = 0, color = "grey", size = 1, linetype = 2) +
  theme_bw() +
  annotate("text",
           x = 0.75, y = 0.15, size = 4.5,
           label = paste0("AUC at 1 year = ", sprintf("%.3f", time_roc_res$AUC[[1]])), color = "#BC3C29FF"
  ) +
  labs(x = "False positive rate", y = "True positive rate") +
  theme(
    axis.text = element_text(face = "bold", size = 11, color = "black"),
    axis.title.x = element_text(face = "bold", size = 14, color = "black", margin = margin(c(15, 0, 0, 0))),
    axis.title.y = element_text(face = "bold", size = 14, color = "black", margin = margin(c(0, 15, 0, 0)))
  )
dev.off()


pdf(file=paste(output_dir, "\\ROC_3_year_trainging.pdf", sep = ""),width=6,height=6) 
ggplot(data = time_ROC_df) +
  geom_line(aes(x = FP_3year, y = TP_3year), size = 1, color = "#0072B5FF") +
  geom_abline(slope = 1, intercept = 0, color = "grey", size = 1, linetype = 2) +
  theme_bw() +
  annotate("text",
           x = 0.75, y = 0.15, size = 4.5,
           label = paste0("AUC at 3 years = ", sprintf("%.3f", time_roc_res$AUC[[2]])), color = "#0072B5FF"
  ) +
  labs(x = "False positive rate", y = "True positive rate") +
  theme(
    axis.text = element_text(face = "bold", size = 11, color = "black"),
    axis.title.x = element_text(face = "bold", size = 14, color = "black", margin = margin(c(15, 0, 0, 0))),
    axis.title.y = element_text(face = "bold", size = 14, color = "black", margin = margin(c(0, 15, 0, 0)))
  )
dev.off()


pdf(file=paste(output_dir, "\\ROC_5_year_trainging.pdf", sep = ""),width=6,height=6) 
ggplot(data = time_ROC_df) +
  geom_line(aes(x = FP_5year, y = TP_5year), size = 1, color = "#E18727FF") +
  geom_abline(slope = 1, intercept = 0, color = "grey", size = 1, linetype = 2) +
  theme_bw() +
  annotate("text",
           x = 0.75, y = 0.15, size = 4.5,
           label = paste0("AUC at 5 years = ", sprintf("%.3f", time_roc_res$AUC[[3]])), color = "#E18727FF"
  ) +
  labs(x = "False positive rate", y = "True positive rate") +
  theme(
    axis.text = element_text(face = "bold", size = 11, color = "black"),
    axis.title.x = element_text(face = "bold", size = 14, color = "black", margin = margin(c(15, 0, 0, 0))),
    axis.title.y = element_text(face = "bold", size = 14, color = "black", margin = margin(c(0, 15, 0, 0)))
  )
dev.off()

f_cph_1 <- cph(Surv(OS,Censor) ~ Age+FIGO_stage+riskScore,
               x=T, y=T, surv=T,time.inc=365
               data=training_dataset)
cal_1<-calibrate(f_cph_1,u=365,cmethod='KM',m=108,B=1000)# usually B=200 or 300


f_cph_2 <- cph(Surv(OS,Censor) ~ Age+FIGO_stage+riskScore,
               x=T, y=T, surv=T,time.inc=365*3,
               data=training_dataset)
cal_2<-calibrate(f_cph_2,u=365*3,cmethod='KM',m=108,B=1000)# usually B=200 or 300


f_cph_3 <- cph(Surv(OS,Censor) ~ Age+FIGO_stage+riskScore,
               x=T, y=T, surv=T,time.inc=365*5,
               data=training_dataset)
cal_3<-calibrate(f_cph_3,u=365*5,cmethod='KM',m=108,B=1000)# usually B=200 or 300

pdf(file=paste(output_dir, "\\calibrate_135_years_training.pdf", sep = ""),width=6,height=6) 

plot(cal_1,lwd=2,lty=0, 
     errbar.col=c("#2ECC71"), 
     xlab='Nomogram-Predicted Probability of 1,3,5 years OS',
     ylab='Actual Probability of 1,3,5 years OS',
     col=c("#2ECC71"),
     xlim = c(0,1),ylim = c(0,1),
     mgp = c(2, 1, 0)) 
lines(cal_1[,c('mean.predicted',"KM")],
      type = 'b', lwd = 1, col = c("#2ECC71"), pch = 16)

par(new=TRUE)

plot(cal_2,lwd=2,lty=0, 
     errbar.col=c("#2166AC"), 
     xlab='Nomogram-Predicted Probability of 1,3,5 years OS',
     ylab='Actual Probability of 1,3,5 years OS',
     col=c("#2166AC"),
     xlim = c(0,1),ylim = c(0,1),
     mgp = c(2, 1, 0)) 
lines(cal_2[,c('mean.predicted',"KM")],
      type = 'b', lwd = 1, col = c("#2166AC"), pch = 16)

par(new=TRUE)

plot(cal_3,lwd=2,lty=0, 
     errbar.col=c("#B2182B"), 
     xlab='Nomogram-Predicted Probability of 1,3,5 years OS',
     ylab='Actual Probability of 1,3,5 years OS',
     col=c("#B2182B"),
     xlim = c(0,1),ylim = c(0,1),
     mgp = c(2, 1, 0)) 
lines(cal_3[,c('mean.predicted',"KM")],
      type = 'b', lwd = 1, col = c("#B2182B"), pch = 16)

legend("topleft", 
       legend = c("1-year","3-year","5-year"), 
       col =c("#2ECC71","#2166AC","#B2182B"), 
       lwd = 2,
       cex = 1.2,
       bty = "n")


dev.off()

f_cph <- cph(Surv(OS,Censor) ~ Age+FIGO_stage+riskScore,
             x=T, y=T, surv=T,
             data=training_dataset)

dca_training <- dca(f_cph,times=c(365,3*365,5*365))


ggplot(dca_training,linetype =F,lwd = 0.6)+
 
  theme_classic()+  

  theme_prism(base_size =17)+

  theme(legend.position=c(0.8,0.8))+

  scale_x_continuous(
    limits = c(0, 1),
    guide = "prism_minor") +

  scale_y_continuous(
    limits = c(-0.01, 0.2),
    guide = "prism_minor")+

  scale_colour_prism(         
    palette = "candy_bright",
    name = "Cylinders",
    label = c("nomogram-1 year","nomogram-3 years","nomogram-5 years", 
              "ALL-1 year", "ALL-3 years","ALL-5 years",
              "None"))


AUDC(dca_training)

rFP.p100(dca_training)


training_dataset$FIGO_stage<-factor(training_dataset$FIGO_stage,levels=c(1,2,3,4),
                 labels=c("1","2","3","4"))


library(regplot)

setwd("C:/Users/Lin/Desktop/UCECCOXnom/2.coxnom")

f_cph <- cph(Surv(OS,Censor) ~ Age+FIGO_stage+riskScore,
             x=T, y=T, surv=T,
             data=training_dataset)

regplot(f_cph, plots = c("violin", "bars"), 
        observation = training_dataset[111,], 

failtime = c(365*5,365*3,365),
prfail=FALSE, 
        center = T, 
        subticks = T,
        droplines = T,
        title = "nomogram",
        points = T, 
        odds = F, 
        showP = T, 
        rank = "sd", 
        interval="confidence", 
        clickable = F 
        )


setwd("C:/Users/Lin/Desktop/UCECCOXnom/2.coxnom")

getwd()

library(DynNom)

f_cph <- cph(Surv(OS,Censor) ~ riskScore+Age+FIGO_stage,
             x=T, y=T, surv=T,
             data=training_dataset)

DNbuilder(f_cph,data = training_dataset, covariate = "numeric",
                  clevel = 0.95)

DynNom(f_cph, clevel = 0.95, covariate = "numeric", DNtitle = "Dynamic Nomogram", DNxlab = "Probability of OP")
