# Supplementary material for: The construction, validation and promotion of the nomogram prognosis prediction model of UCEC, and the experimental verification of the expression and knockdown of the key gene GPX4
Source: Heliyon. 2024 Jan 20;10(2):e24415. doi: 10.1016/j.heliyon.2024.e24415 (PMC10835249; doi:10.1016/j.heliyon.2024.e24415)
Supplement: Supplementary file 2 [file mmc2.csv]

OS	Censor	riskScore	Risk_model	Age	Histological_grade	FIGO_stage	Fertility	Pathologica_type	Muscular_infiltration	GPX4	GSDME	NLRP2	NOD2
1497	0	-5.5427414	0	57	1	2	0	3	52	10.89302168	0.455937862	0.099534973	2.873680645
2441	0	-5.199214817	0	58	2	1	4	1	98	9.842601089	0.993353418	0.301852632	3.629505775
1495	0	-5.116233258	0	65	3	1	2	2	50	10.23228214	0.462793368	1.006709824	2.595822195
1656	0	-5.085012944	0	64	3	1	0	3	8	10.07735714	1.18553095	0.487245402	3.144074625
2000	0	-5.055415043	0	44	1	1	0	3	73	10.9741568	1.538052575	4.181914047	2.721644786
913	0	-5.016199322	0	71	1	1	2	2	20	10.56586351	0.365563061	0.105952284	1.64184367
119.9999999	1	-4.991701641	0	78	2	3	0	3	70	9.692103442	1.315517591	0.514698217	3.46439933
1841	0	-4.976721951	0	65	3	1	4	3	10	9.644539571	1.384482416	4.645112145	4.188164148
213.0000001	0	-4.953072097	0	69	2	1	2	2	38	9.963179278	2.008308519	1.026822264	3.574362386
1607	0	-4.940061252	0	89	3	2	0	3	96	9.96900641	1.161767779	0.238181697	2.789837146
2173	0	-4.937083662	0	60	2	3	0	3	5	10.47219029	1.598548254	5.048269813	3.202266856
1309	0	-4.934544733	0	63	1	1	2	3	0	10.04008191	1.070875636	0.221820968	2.611658222
438	0	-4.924883327	0	66	3	3	2	2	50	9.845425833	1.315330472	1.004417668	3.138669159
1135	0	-4.893838115	0	63	1	4	0	2	80	10.57995608	1.579385098	6.283436921	3.112553174
910	0	-4.891640442	0	61	3	2	2	2	25	10.7710658	1.356556392	0.487135549	1.772387523
311.0000002	0	-4.885207619	0	56	3	2	2	3	0	9.694468607	1.15744909	0.312666184	2.992044285
1875	0	-4.856097896	0	76	1	1	2	3	17	10.52322861	1.933431415	0.806262539	2.457232245
909	0	-4.854804115	0	45	3	1	0	2	77	9.938730738	0.658141312	1.219814899	2.363093508
1098	0	-4.833062989	0	67	1	1	0	3	50	10.09961542	1.801599677	0.479396461	2.795235592
1288	0	-4.82667768	0	74	3	1	2	3	18	10.40031095	1.296644803	0.523986269	2.023861303
2627	0	-4.823368208	0	54	1	1	0	3	70	10.38626781	1.78017262	1.002141954	2.457852167
516	0	-4.803831464	0	72	1	1	0	3	50	10.66591523	1.398475331	0.078630621	1.609312737
3448	0	-4.785736669	0	71	3	1	3	2	50	10.18592802	1.161028523	4.208270629	2.668671506
1333	1	-4.779108449	0	69	2	2	3	3	15	10.23660891	1.572749164	0.992960779	2.368383006
601.9999998	0	-4.776027431	0	75	3	1	1	2	87.6	9.641822776	2.491005274	0.285625343	3.689835367
2379	0	-4.775966179	0	65	2	1	0	3	76.9	10.72765574	2.058895474	0.152599949	1.933141514
484.9999999	0	-4.775671901	0	62	3	1	0	3	50	9.834549416	1.082326968	0.118891454	2.391274403
16.99999983	0	-4.775018065	0	66	3	3	3	3	50	9.887283095	1.050634104	0.101736536	2.294545166
6858.999999	0	-4.765897288	0	65	3	3	3	3	90	10.59711954	1.890415848	3.891853022	2.546648908
1092	0	-4.764345714	0	57	3	1	4	3	45	10.59783413	1.46643266	4.319955442	2.30258604
2554	0	-4.756080141	0	56	3	1	4	3	100	9.918037347	0.930853283	0.648682977	2.197233415
1014	0	-4.75328588	0	51	3	2	1	3	52	7.965154511	1.507046636	1.197044592	5.251746097
588	0	-4.752042197	0	57	2	3	0	3	0	9.872258767	0.427090817	0.179407875	1.806147125
2233	0	-4.748600677	0	59	2	1	1	3	23	9.612430509	1.252282119	0.286271438	2.749779168
518.9999999	1	-4.746671998	0	52	3	2	0	2	49	9.552191164	1.001192431	0.323875688	2.647331362
1582	0	-4.740508387	0	77	3	1	2	2	66	10.77318082	1.925446745	4.061468278	2.2912612
1543	0	-4.729283231	0	72	1	2	0	3	0	8.893639912	1.270589254	0.467111201	3.675173435
1016	1	-4.726616483	0	45	2	1	0	3	49	9.954648331	1.180513012	0.110931624	2.154889544
1114	0	-4.723921527	0	63	3	2	0	3	33	9.695978	1.867039884	0.39707616	3.027537086
2180	0	-4.71978947	0	62	2	1	0	3	22	10.65335926	0.932373987	4.471163257	1.732701442
338.9999999	1	-4.717914935	0	58	2	1	2	2	8	10.08477738	1.32662486	5.236477729	2.878884836
1841	0	-4.712753796	0	53	3	1	2	3	20	9.694803566	1.803942431	0.642175399	2.988589947
802	0	-4.709251819	0	81	2	1	0	3	35	10.210367	1.469178888	4.832739019	2.726879702
4549.000001	0	-4.707498573	0	57	3	3	2	3	49	10.62573488	1.246041442	0.596912707	1.342164214
593.9999999	0	-4.704585523	0	51	2	1	0	3	50	10.73076681	1.426384563	4.099437347	1.883184872
384.0000002	0	-4.693318493	0	68	2	1	0	3	87	9.636155461	0.934546369	5.293503497	3.117845363
833.0000001	0	-4.693289768	0	60	3	3	1	3	23	10.05163565	1.859804303	1.379040442	2.619555354
1473	0	-4.690474456	0	47	2	1	0	3	50	9.951887347	1.912324587	0.849095976	2.695414006
53.99999983	0	-4.679744032	0	54	2	1	0	3	20	10.46129869	1.844792848	0.527368014	1.895316917
350.0000002	1	-4.679035003	0	62	3	1	0	2	29	11.10625675	2.462082688	1.321406741	1.620534163
925.9999999	0	-4.666393408	0	58	3	1	0	3	15	10.66520373	1.387920135	4.672307975	1.916634877
513	0	-4.666086451	0	78	3	1	1	2	19	10.90503021	2.216580716	7.385062598	2.631988392
3357	0	-4.651624291	0	57	2	1	2	3	51	10.41521116	0.875397115	0.304765897	1.134237793
973.0000001	0	-4.645058627	0	47	3	1	0	3	0	9.838145868	1.289598249	0.729226988	2.237523432
705.9999999	0	-4.643615968	0	46	3	1	2	3	15.6	10.09039255	1.630243693	0.869446056	2.171158739
3251	1	-4.642906394	0	67	2	1	0	3	0	9.768851485	0.488886597	6.133612052	2.602562679
470	0	-4.63953495	0	53	2	1	1	3	50	9.720888007	0.582197652	0.703218348	1.858891789
32.00000005	0	-4.633236013	0	60	3	1	1	3	52	10.17519186	1.926379817	0.999319291	2.263312018
643.0000001	0	-4.609510576	0	65	3	1	4	3	0	9.220104454	1.841405215	4.65235451	3.962627897
1421	0	-4.608410465	0	42	3	1	3	2	0	10.14227105	1.589724701	0.196620498	1.860131616
824.0000002	0	-4.605352126	0	62	3	1	2	3	50	10.08173781	2.070858027	0.240627344	2.285020678
976.0000001	0	-4.602415054	0	64	1	3	4	3	5	10.61477689	0.781080338	5.488277576	1.479838842
21.00000016	0	-4.598204551	0	39	1	1	0	3	10	9.44695832	1.692821128	0.195648008	2.814759931
1317	1	-4.595031203	0	52	2	2	4	3	11	9.608454358	1.987334389	4.978647105	3.56720914
738.9999999	0	-4.593770224	0	59	1	1	0	2	96	9.753279483	1.121812753	4.565679334	2.682183897
760.0000001	0	-4.593251006	0	47	3	1	2	2	62	9.782756632	0.968998142	5.296447901	2.647740801
1031	0	-4.593068566	0	68	2	1	0	2	50	9.552041303	1.413282262	0.773155744	2.551248532
545	0	-4.586809305	0	75	2	1	0	3	70	10.63441133	1.212979883	4.671338776	1.589095431
2270	0	-4.581343888	0	73	3	1	4	3	12.5	9.720591501	1.516408274	0.608321525	2.34315932
1495	0	-4.571432647	0	59	2	3	3	3	14	9.906771888	1.176304991	0.032068633	1.731592091
2175	0	-4.566606203	0	37	3	3	3	2	24	10.22351369	0.794899506	4.045931101	1.664591472
1241	1	-4.566542339	0	87	3	1	0	3	82	9.772348473	1.516474689	0.52316185	2.216963469
544	0	-4.55899829	0	76	2	1	0	3	50	10.57122776	2.105513518	0.536599897	1.575162825
521.9999999	0	-4.546574675	0	70	3	1	3	1	12	9.395636546	1.270884808	0.420896759	2.456286718
588	0	-4.542956581	0	66	3	1	0	3	38	9.822906281	1.858995321	0.105104505	2.260334058
1263	0	-4.542465328	0	74	3	1	4	3	80	10.24814852	1.853282313	4.240108247	2.355163202
1748	0	-4.535821953	0	59	1	4	0	3	70	10.31462034	1.784381578	1.486554204	1.760119003
1810	0	-4.534057301	0	56	3	1	2	3	65	10.22073068	0.834887741	0.061173324	0.96465371
372.9999999	1	-4.534003532	0	82	3	3	2	2	93	10.74271544	1.238903044	4.259611656	1.24033204
3423	1	-4.531425038	0	75	3	1	4	3	50	9.760669417	1.232318099	5.231482794	2.669288001
2644	0	-4.530731946	0	64	3	1	4	3	75	9.506559704	1.489061806	0.874578333	2.492789535
3067	0	-4.526931213	0	91	3	1	3	3	41	10.13826825	0.833144177	1.669129831	1.305618039
2600	0	-4.525378849	0	61	3	1	4	3	20	9.540123118	0.46407771	0.751277964	1.671956368
111	0	-4.515890142	0	54	2	1	0	2	57	10.01669117	1.876133685	5.035116237	2.720892537
2684	0	-4.512749197	0	57	2	1	4	3	96	10.37946712	2.177113409	4.886511512	2.429916729
697	0	-4.511366053	0	53	3	3	2	3	73	10.17197674	1.720223941	5.215221948	2.419612984
1937	0	-4.50686859	0	60	3	3	2	2	13	9.778367666	1.44922484	5.221859795	2.726931364
402	0	-4.504653634	0	74	1	1	0	3	0	11.11728997	2.138480814	7.59365803	1.841148265
636.9999998	0	-4.504020267	0	62	2	1	2	3	48	9.071211693	1.013661655	0.285155771	2.544880618
36.00000001	0	-4.503409003	0	76	1	1	0	3	33	10.26519275	0.377025891	6.733320151	1.543743391
575.0000001	0	-4.494494178	0	67	3	1	1	2	26	10.36424269	0.231646907	5.184120266	1.035396422
2687	0	-4.491763633	0	67	3	3	2	3	16	9.284967695	2.063543013	1.893580753	3.24244741
447.9999999	0	-4.488029485	0	65	1	1	0	2	20	10.12779859	1.630432646	0.099588565	1.528148567
1416	0	-4.478429748	0	58	3	1	3	3	54	10.42656182	1.648953212	5.837604878	2.033608546
2616	0	-4.476796155	0	63	3	1	0	3	51	9.714762133	1.242702362	0.111348884	1.756930137
605.0000002	0	-4.474155838	0	78	3	1	0	3	6	8.975566404	2.168007716	0.248577816	3.408397143
2254	0	-4.468677692	0	57	1	1	0	3	50	10.32865605	1.161978068	0.101214366	0.867854484
1395	0	-4.467863403	0	74	3	1	4	3	0	9.159596172	0.727910882	0.470253504	2.14230192
592.9999999	0	-4.461230046	0	61	1	1	0	3	75	9.766116985	1.334027987	0.786272224	1.815818515
1127	1	-4.460357996	0	76	3	3	0	2	4	9.566770726	0.289898493	0.195046441	1.225522489
2247	0	-4.459772728	0	76	2	1	0	2	40	9.648320526	1.815759506	4.666449872	2.931220866
891.9999998	0	-4.458173725	0	78	3	1	2	3	41	9.503754622	1.621988639	0.070472491	2.244696595
421.0000002	1	-4.455372881	0	56	3	4	3	3	8	9.910365417	2.08304453	1.261586975	2.226130946
917	0	-4.443539895	0	67	2	1	0	2	38	9.791789529	1.593263646	0.662829605	1.896324765
16.99999983	0	-4.436917721	0	66	2	1	0	3	50	9.760095095	0.711719415	0.651375231	1.278652728
1930	0	-4.434955661	0	61	3	1	2	3	27	9.847944128	1.693249647	1.224213559	1.958290603
739.9999999	1	-4.424512261	0	58	3	4	1	2	75	9.641244464	2.17752594	1.509591153	2.593003555
996.9999999	0	-4.424084317	0	65	2	1	4	3	86	10.45327552	0.741471136	5.670674354	1.151235412
1037	0	-4.422506444	0	60	2	1	3	3	70	9.9601581	1.43447224	5.499455605	2.266438352
2371	0	-4.419135071	0	60	3	3	3	2	0	9.407229479	2.013192962	5.19787787	3.351231612
5.99999994	0	-4.419005469	0	64	2	1	1	2	40	9.214220163	0.912211013	1.063834312	2.150256519
2506	0	-4.417572187	0	68	3	1	1	3	0	10.14606479	1.049997056	4.190045339	1.521622657
71.00000002	0	-4.416879381	0	67	1	1	0	3	87	9.520160481	1.323958483	0.717993484	1.985545568
2963	0	-4.413815435	0	55	3	3	4	3	55	9.974743692	1.345990033	0.726783361	1.397862858
1071	0	-4.413758555	0	74	3	1	4	3	50	9.442620076	1.107752812	0.340713497	1.861383645
1953	0	-4.413549362	0	58	2	1	4	3	20	10.37813193	1.451090788	4.472526609	1.540210013
2354	0	-4.406722541	0	80	3	1	3	3	40	9.881162937	1.296165825	0.894383357	1.489633809
2450	0	-4.405522715	0	60	2	2	0	3	0	9.727880825	2.343233592	0.396412832	2.364634942
1933	0	-4.403908413	0	64	3	1	2	3	85	9.207412515	1.774527973	0.86600751	2.705352232
3318	0	-4.386490243	0	69	1	1	2	3	47	9.272344716	0.78236463	0.977856939	1.867965646
81.99999991	0	-4.381067989	0	58	3	1	3	3	17	9.312458469	2.190138032	0.890122688	2.802749162
2230	0	-4.375136337	0	64	2	1	0	3	67	9.340049775	1.298350761	5.262853852	2.799425837
1141	0	-4.374315679	0	49	3	1	2	3	100	9.437776043	2.376301106	0.188472675	2.641034224
550	0	-4.373744249	0	65	3	1	0	3	70	10.0504299	0.973373798	0.255763301	0.832896523
1092	0	-4.36915007	0	60	3	3	3	3	30	9.819040446	2.026526464	0.345719391	1.89788037
1075	0	-4.367277063	0	77	3	1	2	3	51	10.10782002	0.36266598	4.741168117	1.010026449
1045	1	-4.365733241	0	85	2	1	0	2	0	10.35101141	2.163564764	6.613243795	2.286377507
2475	0	-4.361165623	0	35	3	1	0	3	80	9.231747149	1.104513211	3.758487819	2.519580241
2602	0	-4.355489649	0	69	3	1	0	3	40	10.00768768	1.766891587	0.109995478	1.384053684
1163	0	-4.355186299	0	56	1	1	0	3	25	10.2653778	1.550048485	0.465144172	0.945162014
2646	0	-4.352564613	0	58	3	2	1	3	62.5	10.19735384	1.370494633	3.584825604	1.39276972
336.9999999	1	-4.352305119	0	73	3	4	0	3	25	9.90677037	1.247350376	2.995772281	1.590063265
1001	0	-4.351381447	0	47	3	3	2	3	10	9.554381629	1.337921338	7.530010972	2.835758199
1787	0	-4.351335088	0	62	3	1	0	3	7	9.074020542	2.51509465	0.881973051	3.258708336
1858	1	-4.346718487	0	52	3	1	0	2	0	9.658374025	1.056778864	0.036755583	1.290206945
412.9999999	1	-4.344563447	0	81	1	3	0	3	50	9.60957639	1.810156518	4.437883617	2.592321354
324	0	-4.341820803	0	54	3	2	0	3	100	9.716311586	1.745240273	4.781171576	2.451805786
1386	0	-4.337038422	0	65	3	1	2	2	11	9.710513316	0.708544503	4.229553634	1.607689754
1517	0	-4.334867928	0	81	3	2	2	3	70	9.956891428	2.292381691	4.805135119	2.514819328
467.0000001	0	-4.327800337	0	54	3	2	1	2	10	9.794865411	2.00043463	0.094618089	1.745402722
851.9999999	0	-4.326579531	0	61	3	1	1	2	93	10.49634108	3.247331851	0.624036882	1.808085228
1882	0	-4.323970536	0	64	3	1	2	2	3	10.48880138	2.093108783	5.826316401	1.803094894
38.99999998	0	-4.321703963	0	68	3	1	2	2	12	10.00837306	1.684179814	4.782977847	1.964224635
16.99999983	0	-4.315658061	0	57	3	1	2	3	11	9.715413672	0.854942128	6.541578275	2.010042304
1700	0	-4.313450422	0	60	2	1	1	1	50	10.08744672	1.354518494	0.302703934	0.88461498
1882	0	-4.311886367	0	53	3	3	0	3	90	9.347056979	1.370980611	0.37843141	1.874082082
55.00000018	0	-4.310518988	0	84	3	1	0	3	40	9.631249447	1.947927076	1.256406515	2.054262641
614.0000001	0	-4.30778631	0	57	3	1	3	3	20	9.580148292	2.087141707	4.852604748	2.785604725
179	0	-4.306197143	0	87	2	2	4	2	38	9.601067226	1.376477277	0.124314333	1.48751438
450.9999999	0	-4.304442511	0	37	3	1	0	3	17	9.743449533	1.394869697	6.093152841	2.258312857
1647	0	-4.301001885	0	62	1	1	0	2	12	9.166718603	1.064461935	2.764696946	2.235379061
45.99999991	0	-4.300317142	0	46	2	1	0	3	0	10.22909689	2.266575165	3.985840078	1.904382831
916	1	-4.290655587	0	66	3	3	4	3	13	10.16683978	1.653848698	6.924039856	1.981064077
2825	0	-4.288823273	0	59	3	2	4	3	0	9.047046518	1.793036833	0.743446891	2.560504392
2209	0	-4.287456821	0	54	1	3	0	3	50	9.851378954	1.920784029	0.437946355	1.546065597
990.9999999	0	-4.286731714	0	50	1	3	0	3	0	10.28563019	2.318243823	0.490343135	1.270468448
2611	0	-4.285605143	0	65	3	1	3	3	58	9.371883572	2.349070736	0.678385402	2.516691531
2417	0	-4.283392048	0	63	3	1	2	3	0	10.11535626	1.667751731	4.802556779	1.699117851
484.9999999	0	-4.283204486	0	73	1	1	0	2	0	9.512612022	2.455502254	0.229255322	2.330497847
42.99999994	0	-4.28248985	0	53	3	1	3	3	33	10.31500266	2.338450584	5.299318819	1.998645953
617	0	-4.279636938	0	78	2	3	0	3	50	9.359083567	1.240384505	0.32889044	1.658260818
875	1	-4.273606063	0	64	1	1	0	2	50	9.150870862	1.699411285	0.340265412	2.246496316
1106	1	-4.272943707	0	60	3	1	4	3	95	9.486935702	1.151126546	0.18841045	1.383549139
595.9999999	0	-4.269148689	0	81	3	1	1	3	49	10.00610233	2.551179358	0.690202554	1.783668089
2228	0	-4.26303192	0	55	2	3	0	3	94	10.11271252	1.834172395	5.815402957	1.922276615
3205	0	-4.25956027	0	38	3	1	2	3	0	9.778246037	1.997101367	5.194463199	2.369083551
679.0000001	0	-4.254225014	0	65	3	1	3	3	30	8.885513187	1.927141495	0.46928917	2.720645064
1484	0	-4.249707447	0	70	2	1	0	3	90	9.762328363	1.013775846	0.526932285	0.906759849
440	0	-4.249302645	0	73	2	1	4	3	0	9.308724166	1.518716141	2.459505507	2.172411356
1461	0	-4.248316329	0	69	1	1	0	2	60	9.731048619	1.984896649	1.731625198	1.837221816
2015	0	-4.246637775	0	54	3	1	0	3	100	9.568149951	1.226322559	5.524929292	2.100566147
3948.000001	0	-4.237943562	0	69	3	1	3	3	4	9.820310845	1.57945808	5.100559092	1.931555729
841	0	-4.23563816	0	74	2	1	0	3	78	9.257167555	1.216826695	5.963314618	2.537619564
2167	0	-4.23349574	0	60	3	1	0	2	45	10.82367581	1.731778067	6.973543045	1.011225138
759.0000001	0	-4.229668287	0	55	3	3	1	2	49	9.071907324	1.823956037	0.640287466	2.354536175
418.9999998	0	-4.228338	0	61	3	3	0	2	23	9.089243174	1.511532392	0.444448905	2.070769288
480.9999999	0	-4.22225984	0	75	1	3	0	3	91	9.358057422	2.804989689	0.782388844	2.688921878
648.0000001	0	-4.221336398	0	68	3	1	2	2	70	10.35950845	1.591371108	5.743672237	1.285511594
1845	0	-4.214929845	0	63	1	1	0	3	17	9.522413062	1.941410951	3.890505134	2.321375483
601.9999998	0	-4.2135401	0	60	1	3	0	3	50	8.72993201	1.754351333	1.073743089	2.772417766
2185	0	-4.20711486	0	53	1	2	0	3	34	9.701729086	1.9016188	2.331737214	1.785987803
1099	1	-4.205972639	0	68	2	3	1	3	54	8.775381963	1.688470298	2.314968873	2.839717558
47.99999989	0	-4.198973915	0	59	2	2	0	3	58	10.01874462	2.404752363	5.597656728	2.229086041
430.0000001	0	-4.197553323	0	83	1	1	4	3	84	8.85362069	1.923439409	0.35498309	2.569776596
2618	0	-4.192329982	0	64	2	2	0	3	44	9.861723644	1.972075877	0.686413523	1.320727263
708.9999998	1	-4.191277724	0	64	3	3	0	3	0	9.887230706	2.43042947	0.657371097	1.610856447
883.9999999	0	-4.190195361	0	68	3	1	2	3	76	9.522546075	2.625855585	0.825255332	2.253471653
2609	0	-4.188605948	0	62	3	1	2	3	90	9.732796141	3.488539096	0.192104812	2.496090151
202.0000002	0	-4.180982567	0	48	3	1	3	2	90	9.35136157	2.288374296	0.529306598	2.158820548
788.0000002	1	-4.180400325	0	60	3	3	4	3	11	10.00402857	0.48664336	5.794029602	0.836609056
1068	0	-4.178578768	0	58	3	1	1	2	10	9.630959979	1.854324341	5.096067721	2.197725352
313.0000002	0	-4.177708474	0	51	3	3	3	3	8	9.102629111	1.094174213	4.747977176	2.282535896
1553	0	-4.17568506	0	53	2	1	0	3	50	9.530542485	1.945674092	0.747592603	1.694915574
1598	0	-4.174066677	0	54	3	1	2	3	13	8.76198393	1.514362526	0.316512499	2.316802814
548	0	-4.17220007	0	70	3	1	2	3	49	10.662869	1.577757538	5.058376883	0.620158883
1872	0	-4.169051504	0	58	2	1	0	3	50	10.05855026	1.523827082	6.901928829	1.656806684
2337	0	-4.166137298	0	69	2	4	0	3	87	9.734437484	3.188252791	4.174266406	2.842139465
112	0	-4.160060923	0	70	2	1	0	3	12	9.935031324	1.593836583	4.976504306	1.535772626
1081	1	-4.157111159	0	70	3	1	4	3	85	9.726420479	1.643872785	1.52965178	1.288123093
616	1	-4.156416537	0	61	3	2	0	3	50	9.94089425	2.500671263	1.865003653	1.677715567
2031	0	-4.154809629	0	82	2	1	1	3	72	9.39633388	3.415384949	4.033419067	3.392676058
1876	0	-4.152385905	0	69	1	1	3	3	5	9.301723857	2.160882599	1.026515269	2.124093323
445.9999999	0	-4.150488185	0	53	3	1	0	3	0	9.471575574	1.909920072	0.852376232	1.686622654
3495	0	-4.150334194	0	68	3	1	3	3	35	9.604415074	1.624837904	3.316810487	1.697969275
2240	1	-4.148062906	0	71	1	1	0	3	85	9.488850796	2.344972234	4.658550473	2.576564784
426.0000001	0	-4.146772835	0	74	3	1	0	3	88	10.13787143	2.719374472	4.634021017	1.98889967
935.0000001	1	-4.142986859	0	63	3	1	2	3	75	9.999070838	2.501810878	0.520838384	1.347783069
728	0	-4.137826519	0	58	1	1	2	3	10	9.325118282	3.003448602	0.930141472	2.643098303
3589	0	-4.137106539	0	63	1	1	0	3	37	10.60971065	2.665689553	0.218250125	0.600073795
1802	0	-4.129367489	0	57	3	1	4	3	87	9.030390338	0.773484439	5.400132106	2.102544367
2088	0	-4.128050471	0	53	3	1	4	3	18	10.16985415	2.525940874	3.758447416	1.61111704
1477	0	-4.122834662	0	73	3	1	0	3	100	8.716846252	1.275394789	0.226105404	2.033499581
559.9999999	0	-4.122577727	0	59	1	1	0	2	27	9.57211933	2.887596554	1.424756975	2.268100941
1934	0	-4.120425292	0	48	2	1	4	2	28	10.16092657	2.601291697	0.524274315	1.139743845
2178	0	-4.118641563	0	84	3	3	3	3	29	9.306208565	2.663454635	6.393602306	3.232944488
1820	0	-4.10974799	0	53	3	1	3	2	80	9.547482693	2.180937553	4.848851255	2.295255602
312.0000002	1	-4.103558182	0	69	2	1	0	3	0	9.528429138	1.599695994	5.052750221	1.913685811
30.00000007	0	-4.102190745	0	78	1	1	0	2	75	9.959840368	3.082761562	0.211448982	1.646301353
749.0000002	0	-4.101598149	0	51	3	1	0	3	53	9.537873855	2.412783244	0.686638794	1.788707135
1043	0	-4.097503738	0	58	3	1	2	2	71	9.238626675	2.161166495	1.342526503	2.090871252
573.0000001	0	-4.096874566	0	71	2	1	2	2	0	10.09007553	2.736150303	0.534420088	1.260305789
557.9999999	0	-4.092820958	0	63	2	3	2	3	17	9.130281797	0.447559091	5.139940799	1.58383257
258	1	-4.092412695	0	53	3	3	0	3	32	9.250710529	2.201164349	5.391782424	2.732596805
775.9999999	0	-4.089286365	0	64	3	1	2	3	100	8.263677707	2.418730963	0.082704275	3.329422447
6.99999993	0	-4.088683967	0	77	3	1	0	3	100	9.950210884	0.940565141	6.235785613	1.027517617
1731	0	-4.088010553	0	73	3	1	4	3	8	9.241936984	1.500848527	0.708396272	1.479513957
710.9999998	0	-4.08781538	0	40	1	1	0	3	10	10.05328137	0.833962076	5.681136571	0.724521806
79.99999993	0	-4.087609816	0	60	3	1	4	3	12	9.720570862	2.963109408	5.161186904	2.616463002
574.0000001	0	-4.085598468	0	60	3	1	3	3	58	9.188609027	0.973207663	5.945167503	1.993596551
2510	0	-4.085197082	0	56	3	1	4	3	31	9.841656336	1.675425143	4.611415196	1.432095228
1125	0	-4.082833702	0	63	3	1	1	2	71	8.1328188	1.504824606	0.075440218	2.819487281
555.9999999	0	-4.081431728	0	61	3	1	2	3	0	9.354584513	1.278709055	4.426130694	1.74269964
3.99999996	0	-4.081408363	0	64	2	1	0	3	50	9.143099589	1.45111237	0.518831602	1.522913895
1046	0	-4.080620096	0	86	2	1	2	3	19	9.039066105	2.229963666	0.880287386	2.277418704
945	0	-4.08003948	0	51	2	3	0	2	18	10.27971242	2.898423059	5.675269863	1.89577777
630.9999999	0	-4.078438853	0	64	3	1	3	3	4	9.064714892	2.292054808	0.640964823	2.244015682
719.0000001	0	-4.077351859	0	61	3	3	0	3	21	9.777267743	2.223256523	5.256713026	1.991385878
535.0000001	0	-4.077057541	0	55	3	1	0	3	50	9.428477594	1.979896342	5.950250622	2.381952779
536.0000001	0	-4.076488753	0	67	3	1	4	3	25	9.385967056	1.454846619	0.300854967	1.157756073
2022	0	-4.075298603	0	55	3	1	2	2	0	9.152296819	1.606518288	0.06938546	1.53319972
212.0000001	0	-4.073141893	0	74	1	1	2	3	0	8.717272734	2.421820313	0.546288541	2.762025936
1076	0	-4.072089877	0	63	2	3	0	2	5	9.281204062	1.920607952	3.859228108	2.184428691
2303	0	-4.071995631	0	65	1	4	3	2	0	8.634975777	2.123112143	2.672201064	2.988598847
2767	0	-4.07184709	0	53	1	1	2	2	100	9.705829325	3.09852328	5.736352389	2.777378831
2212	0	-4.068735708	0	62	3	2	4	3	36	9.525288415	2.988176886	5.299175175	2.855228376
2020	0	-4.066563041	0	50	3	1	1	3	51	9.88534911	3.375170359	0.263688744	1.855617246
2544	0	-4.063482687	0	68	3	2	2	3	0	9.280556882	2.975562199	0.847132315	2.442751772
689	0	-4.063039955	0	57	3	2	1	3	10	9.141632646	2.133619563	0.294643159	1.926907457
332	0	-4.062912832	0	49	2	4	0	3	80	10.25400743	1.254117382	5.148396542	0.604992893
2682	0	-4.059887104	0	63	3	1	1	2	51	9.82154377	1.183832912	5.21028916	1.121585709
1682	0	-4.058880078	0	63	1	3	0	3	75	9.126048064	1.988009657	0.383047248	1.843513151
511	0	-4.054172755	0	57	2	2	0	3	50	9.858660501	2.32019562	5.782088299	1.968101907
67.00000006	0	-4.05193434	0	91	3	1	0	2	14	9.879454629	2.343729157	5.230158103	1.863288703
2904	0	-4.05187246	0	63	3	1	0	2	20	10.10991894	1.145348867	4.667401494	0.605206113
709.9999998	0	-4.051722661	0	52	3	1	0	3	50	8.483678553	1.465965642	0.327409359	2.277364322
260	0	-4.051098081	0	90	3	1	3	3	25	9.029390376	2.923621918	0.503095379	2.642081346
548	0	-4.049657105	0	60	2	1	0	2	45	9.69321916	1.779680113	5.584222896	1.748982679
1795	0	-4.044609217	0	71	3	2	0	3	0	10.42740541	1.84412573	7.365617389	1.101488117
469.0000001	0	-4.039722515	0	68	2	1	0	3	0	8.918945843	1.005505705	5.126282061	2.101003784
872	0	-4.034670478	0	34	3	1	1	3	0	8.861635577	2.489066484	0.230298709	2.454566621
1583	0	-4.030204582	0	87	3	1	2	3	21	8.913505678	1.425140307	5.075079114	2.374507534
1145	0	-4.02526905	0	69	3	1	2	3	22	9.020057799	2.119370427	0.22204296	1.949873516
119.9999999	1	-4.021899163	0	70	1	3	0	3	33	8.613890176	1.114608328	0.664437881	1.815908561
2107	0	-4.018879766	0	50	3	3	1	2	0	9.894024469	2.387826753	0.308784442	0.993069259
933.0000002	0	-4.016788432	0	64	3	2	0	3	59	9.6448905	2.305051011	4.72020549	1.955055683
594.9999999	0	-4.015220401	0	64	2	1	0	2	92	9.005164251	1.113282291	5.738215338	2.08898804
1601	0	-4.008829729	0	58	3	3	3	3	0	8.700349304	1.838984005	0.687112916	2.190276503
1407	0	-4.007323507	0	83	3	1	0	3	25	8.654551734	0.926716841	6.627323865	2.531062551
3814.999998	0	-4.006950927	0	71	3	1	4	3	60	9.630973273	3.380836962	0.750507185	2.089782008
1565	0	-4.005940998	0	84	3	1	2	2	40	9.155840113	2.935170326	1.001614731	2.427118733
952	0	-4.005262066	0	62	3	1	2	2	33	9.837599528	0.898116502	5.655419093	0.799190073
726	1	-3.997185706	1	58	2	1	0	3	36	9.141461203	2.010477829	0.361321669	1.64907082
2012	0	-3.996334543	1	68	1	1	4	3	52	9.099827004	0.83868851	5.526926893	1.67555657
2349	0	-3.993623855	1	51	3	2	4	3	49	9.070182589	1.355462859	6.229409598	2.191524915
1126	0	-3.987061042	1	73	2	1	0	3	33	9.416645996	1.847640786	7.262060387	2.237670366
917	0	-3.983033208	1	63	3	3	1	3	0	9.113625475	1.91952394	0.169806392	1.546427021
946	1	-3.982686227	1	67	3	4	0	3	100	9.443674602	1.464882306	7.339036015	1.924517422
1643	0	-3.981778431	1	67	3	1	2	3	42	9.330861708	2.090585241	0.395924653	1.417575191
1817	0	-3.974750428	1	71	1	1	0	2	96	9.690238159	1.661892632	5.004740218	1.348476532
58.00000015	1	-3.971724953	1	72	3	1	4	3	45	8.976838591	1.517211625	5.172468758	2.196279222
846.9999999	0	-3.967027883	1	71	2	1	0	2	75	9.180643504	2.192399289	1.322935452	1.790772284
943.0000001	1	-3.96678212	1	74	3	1	2	2	50	8.867127973	2.193662617	5.45958684	2.859774721
668.9999999	0	-3.963996258	1	87	1	1	0	2	25	8.632189902	1.641626434	2.055724033	2.218695182
1385	0	-3.961999677	1	75	2	1	2	3	88	9.735456468	2.12094098	0.104783877	0.803039493
1249	0	-3.956308122	1	59	3	3	4	2	20	8.257130723	0.946210224	0.471978177	1.932232768
1006	0	-3.955252785	1	31	3	1	1	3	5.6	9.881029511	3.031745812	2.226876743	1.587821221
1158	0	-3.953250029	1	58	3	1	2	2	19	10.19352071	1.040394005	5.778590808	0.297536512
1195	0	-3.9504837	1	55	3	2	2	3	17	10.03250243	3.495564771	0.357357984	1.412810609
2717	0	-3.949177688	1	55	1	1	2	3	26	9.839810431	2.795746409	5.164414947	1.920053532
1832	0	-3.946878754	1	40	1	3	0	3	0	9.776628692	2.07569705	0.427388753	0.721848971
2725	0	-3.946487567	1	55	1	1	0	3	0	9.442211727	2.160554963	4.909969992	1.9332597
1944	1	-3.945241073	1	81	3	2	2	3	100	9.116692826	1.190442822	0.090227342	0.888093003
497.0000001	0	-3.944824601	1	72	2	1	4	2	100	9.380483371	2.136911135	0.447440126	1.282204017
543	1	-3.940859644	1	67	3	3	2	2	72	9.811551094	2.161870126	6.31230102	1.656195233
72.00000001	1	-3.932459578	1	53	2	4	2	3	50	9.520521837	2.903832563	1.466370909	1.777716801
20.00000017	0	-3.930387777	1	64	3	3	3	3	100	9.274203449	1.89419067	6.244196672	2.124278876
996.9999999	1	-3.928748578	1	66	2	1	0	3	0	9.065086558	1.382542288	0.908300948	1.174724635
1013	0	-3.926234805	1	61	3	1	2	3	25	9.834326373	2.446696858	5.542615334	1.66549991
1455	0	-3.923262013	1	50	2	1	0	3	0	9.554892688	1.500215385	3.622725427	1.033043499
1721	0	-3.918295278	1	57	2	1	0	2	8	9.14571602	2.54353686	0.499063177	1.811614785
1069	0	-3.916735757	1	51	3	3	3	3	10	9.044310758	1.477403209	5.39076678	1.94709788
1568	0	-3.916594377	1	56	3	3	1	2	100	9.482633047	1.614443999	3.264403268	1.13311055
3762.000002	0	-3.914988743	1	76	3	1	0	2	7	10.37426634	3.109240746	5.885277939	1.457316795
2929	0	-3.914959966	1	73	3	1	0	2	0	9.30372379	1.990792762	0.656478926	1.219872681
487.9999999	0	-3.912720287	1	73	3	1	0	3	0	8.826295543	2.095951992	5.802378769	2.73327714
775.9999999	0	-3.911887776	1	77	3	3	0	2	25	9.768915668	1.305123809	5.326900371	0.848116901
830.0000001	1	-3.909510747	1	62	3	1	4	2	0	9.728594825	2.136302854	5.974428499	1.597644553
551	0	-3.90706786	1	65	1	3	0	2	40	8.562351714	1.850286346	0.426367728	2.029316276
2844	0	-3.902320082	1	73	1	1	0	2	25	9.069460463	1.207868913	6.401096832	1.836282836
2540	0	-3.900478337	1	79	3	1	3	3	46	10.04103043	2.37255326	5.042851034	1.183441799
2035	0	-3.899467084	1	56	3	2	2	3	5	9.163033053	2.645809167	5.194914193	2.552706282
1197	1	-3.899018169	1	70	1	1	0	3	74	9.034301721	1.424586459	0.10120332	1.026955211
1758	0	-3.897481235	1	67	3	3	1	3	14	9.78483899	2.409036374	5.425185857	1.597278189
446.9999999	0	-3.896301083	1	55	3	1	4	3	1.92	8.457581406	1.020052598	0.065379953	1.476341234
1110	0	-3.896075376	1	69	3	1	2	3	30	9.405403153	1.700848486	6.650196929	1.773126974
965.9999998	0	-3.896060993	1	58	3	1	2	3	56	9.278165669	1.020687036	5.730541919	1.301823385
752.0000001	0	-3.892698025	1	76	1	1	0	2	50	9.79218785	1.416385829	4.961071035	0.781691326
401	0	-3.891814569	1	75	3	1	3	3	8	8.402414631	2.40586311	0.403807339	2.590731967
566.0000002	0	-3.886769596	1	47	2	1	0	3	0	8.851724795	0.982291257	5.083558166	1.701827844
2972	0	-3.886731209	1	67	3	3	2	3	50	10.30946842	2.983112962	5.645298003	1.327212801
22.00000015	0	-3.886437764	1	72	3	4	3	3	8	9.52328797	1.5875471	5.772725238	1.367942338
5651	0	-3.884880121	1	55	3	1	0	3	0	9.481086223	1.636821097	6.063074008	1.500330172
2859	0	-3.884399273	1	82	1	4	0	2	50	8.713028174	3.229347747	1.223082069	2.886850567
7.99999992	0	-3.884366544	1	67	1	1	0	2	50	9.081875762	2.554860224	0.152426501	1.745467992
1399	0	-3.883893455	1	53	1	1	0	3	83	9.215652692	2.13607887	4.34697515	1.933155166
2481	0	-3.882278391	1	54	3	1	2	3	10	9.436567254	3.073449157	1.377534471	1.844102206
52.99999984	0	-3.882154417	1	71	3	1	0	3	50	9.073029274	1.252991744	0.242173003	0.823448927
148	0	-3.881638974	1	54	2	1	0	3	5	8.883619096	1.072788785	2.186298553	1.249061094
595.9999999	0	-3.879753569	1	66	2	3	1	3	31	9.473543813	1.362824444	4.732500392	1.084945494
935.0000001	0	-3.879020269	1	35	3	1	1	2	0	9.831415901	1.935454416	4.457449096	0.983970885
1119	0	-3.87658017	1	73	1	1	4	3	10	9.485259004	2.545885153	5.614757554	2.055594782
1220	0	-3.875653974	1	47	2	1	3	3	4	9.347104824	1.878466757	0.611787442	0.955549338
693	0	-3.869682781	1	74	3	1	4	3	3	9.525469833	1.766150929	4.36905533	1.220140837
1170	0	-3.864047044	1	80	3	1	2	3	12	9.345438851	2.215849071	0.062173712	1.079032427
2229	0	-3.857426387	1	63	3	1	0	3	81	8.788314725	1.972370615	0.241933337	1.641629421
1023	0	-3.855968552	1	44	3	1	3	3	0	9.870491296	1.993642335	4.700926311	0.943674928
944.0000001	0	-3.855472757	1	63	2	1	0	2	50	8.63768525	3.001322854	0.170159559	2.565563856
1106	0	-3.85489046	1	64	3	1	3	3	0	8.627971035	2.402810592	0.425874025	2.184510743
860.0000002	0	-3.853625789	1	58	3	1	1	2	12	8.408642779	1.739514675	0.113574852	1.938898959
404	0	-3.848124339	1	52	2	1	0	3	50	9.701911546	0.571355991	5.226032448	0.196101258
677.0000002	0	-3.846185437	1	69	3	1	1	2	93	9.455569336	1.47129899	0.685522637	0.441441046
243.0000001	1	-3.845277022	1	44	1	3	4	2	50	9.61956087	2.623009451	0.18616766	0.976977322
434	0	-3.829917924	1	69	3	1	2	3	5	8.819277201	2.821984183	6.115308611	3.066109832
1414	0	-3.826540261	1	69	2	3	0	3	21	9.314547917	3.022404842	0.465050629	1.652988006
2406	0	-3.825471168	1	76	2	1	4	3	100	9.332706774	1.945209324	0.566748375	0.863371794
694	0	-3.816940088	1	55	1	1	0	2	59	9.028519939	2.732691613	5.930791776	2.658655971
2068	0	-3.813315175	1	59	1	1	0	3	50	9.712783523	2.940202781	1.664914274	1.222441199
915	0	-3.81013295	1	58	3	3	0	2	67	9.313727419	3.233222165	5.433221299	2.546975043
224	0	-3.806456505	1	71	2	1	1	2	31	9.457384134	2.368726497	6.613303906	1.91029222
826.0000001	0	-3.804322642	1	75	1	1	0	2	0	8.650393675	1.152814285	6.78248933	2.109235433
1215	0	-3.802476801	1	57	3	2	3	3	93	9.167167103	1.674525187	5.302803511	1.568229719
994.9999999	1	-3.80009383	1	60	3	3	2	3	10	9.112824699	1.322927947	4.518535151	1.253287441
1412	0	-3.798824814	1	43	2	3	0	3	0	9.306586862	2.361948853	0.488898797	1.105718242
63.0000001	0	-3.793293744	1	77	1	1	0	3	30	9.045575262	1.859507649	1.089926818	1.163361581
1878	0	-3.791264416	1	56	2	1	2	2	84	9.970248857	2.270890806	5.533225586	0.949611564
1054	0	-3.782630778	1	77	3	1	3	3	15.8	9.122423664	0.948828483	0.385846472	0.259964122
512	0	-3.778285631	1	60	1	1	0	2	85	9.008329677	2.157013364	5.210100796	2.037112408
1333	0	-3.774111689	1	53	3	1	2	3	3	9.014997547	2.018768649	4.628092295	1.82320232
1069	0	-3.767257184	1	60	1	2	0	2	94	8.772308383	3.173184956	5.182043901	3.043153573
1639	0	-3.764137557	1	51	2	1	0	1	50	8.838977505	0.934017487	4.699524421	1.250779936
478	0	-3.763052705	1	70	1	1	0	3	50	9.267342938	1.158862783	5.587488716	0.989920577
788.0000002	0	-3.76234521	1	65	2	1	2	3	60	8.707030676	3.577817332	1.322686381	2.792461531
3365	1	-3.761730888	1	90	3	1	4	3	0	8.801797273	1.404518972	0.67885917	0.99282395
1038	0	-3.760395039	1	67	3	3	1	3	10	8.766641181	1.693140293	4.893847239	1.913943389
1752	0	-3.758945427	1	36	3	3	0	3	86	9.006796739	2.154658261	0.834071424	1.282731656
2935	0	-3.756871947	1	76	3	1	0	3	0	9.274653362	1.977313901	6.659301214	1.723782839
714.0000002	1	-3.753030364	1	83	3	1	2	3	26	8.989668477	2.186634871	5.255160859	2.013586153
700.9999999	0	-3.751622962	1	70	2	2	2	3	10	9.30500453	2.384532323	0.325595435	0.955047121
954	1	-3.749556105	1	70	3	3	3	2	5	8.547730506	2.168461302	1.019618458	1.895354092
340.9999999	0	-3.748345276	1	64	3	1	2	3	0	8.763221812	1.318899689	5.316001958	1.678487041
853.9999999	0	-3.743634766	1	74	3	1	4	3	0	8.768886679	1.317607739	6.0161227	1.767210993
12.99999987	0	-3.743252722	1	54	3	1	4	3	75	7.795498688	1.893941257	5.686357473	3.405858724
740.9999999	0	-3.741937227	1	67	2	1	0	3	6	8.982388677	2.830672166	4.453776333	2.327631816
130.0000002	1	-3.741169393	1	81	1	4	0	3	10	10.29111076	2.430795217	6.222345969	0.602477555
361	1	-3.740855291	1	62	1	3	0	2	75	9.217275606	3.035493887	0.609471809	1.553134585
496.0000002	0	-3.727282233	1	64	3	1	0	3	20	9.621225991	2.160986005	4.744134134	1.008061224
1107	0	-3.7269718	1	84	3	1	4	3	10	9.494910852	3.24492883	1.34976757	1.416374093
825.0000001	0	-3.723465553	1	33	1	3	3	3	50	10.00171662	3.822734672	1.136599715	1.125404349
1362	0	-3.71998298	1	43	3	1	0	3	33	9.481944589	3.149225801	4.517393504	1.846836513
332	0	-3.719544871	1	63	1	3	0	3	0	8.676360363	2.247538201	1.037199465	1.695771269
903.0000001	0	-3.718849246	1	56	2	1	0	2	73.3	9.030435534	1.046357292	5.493126145	1.070030636
826.0000001	0	-3.718755027	1	87	3	1	1	2	67	9.499653916	1.920010014	6.325153915	1.218793354
504.0000001	0	-3.714346847	1	57	3	3	0	3	24	9.232807318	2.514797685	5.172957446	1.801855415
589.9999999	1	-3.71383652	1	73	1	4	0	3	22.5	9.079975802	0.744196363	6.324501395	0.90370612
612.0000001	0	-3.713599359	1	68	3	1	1	3	0	8.885636455	2.952392298	2.043222769	2.073086715
326	1	-3.709703155	1	60	3	1	2	3	23	9.2788012	2.321676534	4.514813865	1.483202651
146	1	-3.707594403	1	35	3	4	4	3	5	9.831570799	3.176010981	4.78510679	1.413050194
1478	0	-3.698665706	1	48	3	1	0	3	12	8.87242821	2.918479487	4.724528811	2.447097335
1122	0	-3.69833561	1	66	2	2	3	3	0	9.20503754	0.869780108	4.676956596	0.521553789
947	1	-3.694474895	1	63	3	1	4	2	49	9.096641175	2.890147991	0.135376177	1.3901297
470	0	-3.689030526	1	72	2	1	0	3	70	9.091554154	3.748977541	1.106692322	2.155677309
454.9999998	0	-3.688100803	1	74	3	1	2	2	0	9.13364955	2.36065627	4.224215704	1.589888416
4154.999999	0	-3.687244255	1	56	3	1	0	3	7	8.770112269	2.737987569	2.852547385	2.118309535
304.9999999	0	-3.685543742	1	34	2	2	3	3	49	8.85754915	2.586033518	6.697719748	2.500332828
624	1	-3.681643348	1	84	3	1	4	3	0	8.158411107	1.241230591	5.033883199	2.167839384
2384	0	-3.676190516	1	57	3	3	2	3	0	8.410670987	1.528506208	4.702112251	1.975641501
2352	1	-3.675586327	1	66	3	1	2	3	38	8.595123379	2.439175081	0.107821326	1.659681835
52.99999984	0	-3.668447991	1	60	1	1	0	3	0	9.339545585	3.230714618	4.72604979	1.969315539
345.9999998	1	-3.668018157	1	56	1	3	0	2	6	8.417977787	2.35971736	2.729316292	2.228417137
668.9999999	1	-3.668010553	1	59	1	4	0	3	10	9.096729903	2.127379515	6.099497936	1.707003198
1063	0	-3.665623897	1	41	2	2	0	2	5	9.51005934	2.414967233	4.947610322	1.182800114
8.99999991	0	-3.664259778	1	71	3	4	3	2	54	8.173436891	1.489366723	0.677553415	1.581915697
1064	0	-3.662389253	1	61	3	3	4	3	0	8.157870298	2.402221523	0.288856613	2.194763241
1095	0	-3.660897783	1	55	3	1	1	3	0	8.276881555	2.171894442	1.144248263	2.003825804
974.0000001	0	-3.658975325	1	70	3	1	0	3	0	9.567769661	2.914277708	2.511185768	1.060451063
1793	0	-3.657765635	1	56	3	3	3	3	33	9.314627962	1.625346469	4.744255526	0.811885789
627.9999999	0	-3.650031809	1	46	3	1	4	3	13	7.781305204	1.687089042	6.913303975	3.187468611
1044	0	-3.644523882	1	53	3	3	2	3	36.7	9.550917156	3.707863845	3.396143676	1.753207667
285.0000001	1	-3.642495819	1	68	3	3	1	3	30	9.185394145	0.634937179	6.598946066	0.513947947
135.0000001	1	-3.637473563	1	85	1	3	0	3	0	9.931148814	2.042885466	4.129476311	0.146504584
1548	1	-3.635053066	1	79	3	4	0	2	61	8.851404041	3.496017444	5.691303181	2.853107285
1803	0	-3.633950119	1	79	3	1	1	3	46	9.468598969	3.14805506	0.312317066	0.933800074
1201	0	-3.632736446	1	68	3	1	0	3	92	9.086656781	1.844223542	6.985513982	1.549491537
1039	0	-3.628800638	1	57	3	3	3	2	50	9.037167142	1.445783273	6.970595323	1.311990825
506.0000001	0	-3.625435217	1	42	2	1	0	2	50	9.225491958	1.131204788	4.255361049	0.395682067
794.0000001	0	-3.618399376	1	72	2	1	0	3	36	8.856728994	2.245199868	6.600632074	2.03600683
1392	0	-3.61711643	1	56	2	1	0	3	50	8.886672526	2.077783882	0.597514234	0.916982464
532.0000002	0	-3.616064003	1	56	3	1	2	3	51	9.866681099	2.403496123	4.968270061	0.560204671
819.9999998	0	-3.61486744	1	63	1	1	0	3	25	9.031712577	2.783885507	5.357733942	1.987732094
568.0000002	0	-3.609894073	1	70	2	3	0	3	0	8.640244577	2.174341077	0.660806144	1.297897895
2080	0	-3.608627643	1	60	3	1	2	2	66	8.202548919	2.767080264	5.664730676	3.092095702
204.0000002	0	-3.605262757	1	59	3	2	3	2	18	8.9369961	0.952676529	4.881493929	0.683121191
1428	1	-3.604934199	1	39	3	4	3	2	50	9.092240131	3.299250469	3.883588278	2.016400979
408.9999999	1	-3.603047175	1	88	1	2	0	3	50	8.952356374	3.700169889	5.618549033	2.759802311
540.0000001	1	-3.602871005	1	61	3	3	2	3	98	9.721157292	2.917891281	6.494380629	1.325539141
49.99999987	1	-3.600656562	1	74	2	3	0	3	50	8.221581002	2.898347715	0.437944816	2.306511159
1249	0	-3.600337639	1	71	1	3	0	3	14	8.494313197	2.185632781	5.151584602	2.182637264
973.0000001	1	-3.600032138	1	65	3	3	4	3	36	8.719031773	1.743693436	7.045616441	1.86899124
1120	0	-3.599536307	1	69	2	1	0	3	23	8.405274416	1.466143906	4.388897019	1.655425318
135.0000001	0	-3.597009799	1	49	2	1	3	3	100	8.626180138	1.658569809	6.162158232	1.77944494
553.9999999	1	-3.596126946	1	63	3	3	3	3	0	9.293276052	3.890089256	0.087174406	1.549531902
527.9999998	0	-3.588898401	1	61	1	1	3	3	6	8.871042977	2.136214293	5.932071949	1.742681589
1861	0	-3.588054052	1	64	1	1	0	2	0	8.316528692	2.398057858	1.758642376	1.992267838
721.0000001	0	-3.587427094	1	57	3	1	3	3	10	9.328886708	2.350354971	5.000945885	1.144934881
1554	0	-3.585831751	1	76	1	1	0	3	25	8.868755378	2.583780952	6.002316041	2.071122424
2941	0	-3.58387163	1	68	2	1	0	3	50	9.414235504	1.528065447	5.3020264	0.475727701
0	0	-3.583605043	1	62	2	3	2	2	69	9.359875462	1.154262327	7.429646437	0.614338771
1.99999998	0	-3.580448618	1	73	1	1	0	3	33	9.106504743	2.279540324	6.33501327	1.576207963
635.9999998	0	-3.570981128	1	54	2	1	3	3	13	9.632805126	2.788275024	4.383941722	0.915251592
291	0	-3.570365595	1	49	2	1	3	3	41	9.024741027	2.685676332	5.857515721	1.870453083
846.9999999	0	-3.567770976	1	45	3	3	0	3	85	9.783585124	2.992560935	4.07884945	0.807085837
1213	0	-3.565328462	1	55	3	1	1	3	95	9.498213717	3.775968575	0.521890029	1.174241369
288	0	-3.564459895	1	76	3	1	4	3	17	8.920210819	1.768455026	8.471637908	1.742236793
382.9999998	0	-3.561590338	1	82	3	3	1	3	39	9.68426786	4.404925258	4.917979099	2.073037991
709.9999998	0	-3.558592238	1	70	3	1	2	2	80	8.788656824	1.953026204	6.645652483	1.739838706
3349	1	-3.556160276	1	64	3	2	2	2	13	9.35489695	2.059101544	5.183431269	0.834526971
513	0	-3.555359887	1	67	3	1	4	3	51	9.434787504	3.030244572	6.332419001	1.612249444
1149	0	-3.554511465	1	67	3	3	3	3	53	9.387968412	2.21566353	6.083331163	1.042514055
826.0000001	0	-3.552354087	1	80	3	1	0	2	5	9.073182949	1.910620033	4.383724054	0.957620914
8.99999991	0	-3.551140759	1	60	3	3	1	3	0	8.992110682	3.116404697	0.873213299	1.373518044
763	0	-3.534233405	1	39	1	1	0	3	0	9.563569087	3.302243462	5.869915709	1.502512179
512	0	-3.531352726	1	52	3	2	4	3	0	8.741098717	3.073431145	4.6607404	2.213854231
1428	0	-3.529042872	1	61	3	3	4	3	47	8.649681393	2.10253147	0.381631894	0.944104112
41.99999995	0	-3.527733592	1	58	3	3	0	3	15	7.96106711	2.680738891	0.951325351	2.351175605
513	0	-3.525989637	1	57	1	3	0	3	50	8.249040281	1.521446724	5.338758881	1.828270608
2167	0	-3.5251079	1	67	3	3	2	3	89.1	9.481394651	2.90043353	5.057568535	1.162835222
880	1	-3.521598231	1	63	3	3	0	3	4	9.795085651	2.814742917	5.540472175	0.755972636
1063	0	-3.520635328	1	68	3	3	0	3	0	9.601585508	2.679803694	3.700908762	0.616473953
145	1	-3.520499997	1	86	3	2	4	3	32	8.50110778	1.72930988	5.27114769	1.620819819
284.0000001	0	-3.520179482	1	58	1	3	0	3	80	9.990507089	3.4047606	8.347985119	1.368693692
687.0000001	0	-3.515456964	1	73	3	1	2	3	100	8.417994884	2.805778088	5.210322776	2.483002737
1564	0	-3.512313888	1	69	3	1	1	3	100	8.742622523	2.075363041	1.59840119	0.94549109
2058	0	-3.504888853	1	72	2	2	2	3	49	9.238744679	3.356765699	6.175425073	1.927237337
458.0000002	0	-3.504429168	1	61	2	1	3	3	60	8.72944549	1.871584947	4.802921905	1.301249772
6.99999993	0	-3.496600255	1	82	3	1	0	3	57	8.55812334	1.859909689	0.840143895	0.863265112
1484	1	-3.490053913	1	70	2	3	3	3	50	9.53020781	2.935785004	0	0.213693118
609.0000001	0	-3.488354242	1	63	1	3	0	2	50	9.655033011	2.475624328	5.686784238	0.616834296
1147	0	-3.481642143	1	87	1	1	0	2	44	8.341011707	1.760322641	2.863482787	1.352275977
404	0	-3.479913728	1	72	3	1	2	3	22	7.91585678	2.432996357	1.672613289	2.201077111
884.9999999	0	-3.476624076	1	61	3	1	0	3	15	9.362227664	2.120515003	6.48928573	0.835909112
554.9999999	0	-3.469638898	1	66	3	3	2	3	100	8.677053405	1.708837897	5.354452044	1.234508367
309.9999998	1	-3.459868635	1	90	3	1	2	3	33	9.207523958	3.476326509	0.614226777	1.033535177
489.9999998	0	-3.446682206	1	68	2	3	0	2	51	9.372963068	2.661326906	5.60653721	0.981636609
573.0000001	0	-3.443002414	1	54	3	1	1	2	0	7.703836547	2.799563382	0.489844532	2.443900619
540.0000001	0	-3.441364369	1	60	3	1	1	3	0	8.128978367	2.65113055	6.016381353	2.653544645
381.9999998	0	-3.439479153	1	67	3	3	0	3	6	8.36600884	1.810505821	6.920443196	1.873281375
632.9999999	0	-3.43770579	1	77	3	1	0	3	35.7	9.163128007	3.233653389	7.017149757	1.867542274
802	0	-3.434805318	1	73	3	1	1	2	65	9.087752812	2.84675801	6.766672597	1.637980801
684.0000001	0	-3.433109907	1	47	3	1	0	2	94	8.940909875	2.757764343	5.311312376	1.529446288
11.99999988	0	-3.431140211	1	66	3	3	2	3	21	8.716656962	1.754861949	6.832154321	1.33421481
446.9999999	0	-3.416936582	1	67	3	3	4	3	0	8.215719111	2.521375822	1.135763089	1.595696522
515	0	-3.416842717	1	61	3	1	0	3	13	8.245440921	3.08816687	1.272103795	1.987908299
509	0	-3.412419092	1	74	3	4	4	2	0	8.865632234	3.400422937	1.02928121	1.348873393
665.9999999	1	-3.410813566	1	56	3	4	2	3	18	8.729660838	1.582304223	7.271767053	1.200726983
482.9999999	0	-3.40802218	1	77	3	3	0	3	10	8.795141305	2.334550077	5.428613453	1.357113708
450.9999999	0	-3.405010938	1	86	3	3	4	3	3.6	8.041444951	3.075170206	0.183262035	2.036782751
847.9999999	0	-3.376021687	1	67	3	1	2	3	280	8.842227357	3.329489959	1.356322713	1.269942081
448.9999999	1	-3.375757617	1	55	3	3	0	3	76	9.179108433	3.490759662	0.43876269	0.798308673
644.0000001	0	-3.350909141	1	64	3	1	3	3	86	7.994468184	1.708530205	6.649077117	1.974782372
390.0000001	0	-3.344776224	1	56	3	1	4	2	50	8.063425441	1.755688308	5.824710081	1.768791323
1757	0	-3.344577852	1	51	3	1	0	3	0	10.19488872	3.823076661	6.76938788	0.619833224
376.9999999	1	-3.342339064	1	51	1	3	0	2	61	9.02432922	1.927484291	6.16614489	0.680670884
681.0000001	0	-3.31949157	1	82	1	2	4	3	20	8.324256733	1.625323185	4.199607765	0.997588625
3112	1	-3.303459176	1	60	1	1	0	2	41	8.271132272	1.649950423	6.773192638	1.445764603
475	0	-3.294153775	1	83	3	2	4	3	59	8.231725871	2.223102142	6.680261475	1.868771868
1249	1	-3.293008405	1	68	3	1	2	3	27	8.936030011	1.865137239	7.806148505	0.86262202
2445	0	-3.281611682	1	84	1	4	0	2	13	9.169885631	1.826451351	7.736516318	0.482566451
455.9999998	1	-3.275942808	1	83	1	1	0	3	33	9.418589781	2.852206734	5.343352971	0.500367425
1087	0	-3.271971557	1	79	3	3	2	2	56	8.967578826	2.128296866	7.349524191	0.875122389
299.9999999	0	-3.270053631	1	62	3	1	1	3	0	8.145046913	3.162073414	4.777327613	2.285444255
1567	0	-3.269828201	1	68	3	1	4	3	9	8.464703047	2.216980103	6.918330655	1.523157846
1202	0	-3.263766495	1	69	3	1	4	3	51	8.548312114	1.501725801	6.199208749	0.763738962
249.0000001	0	-3.24854062	1	60	3	1	0	3	51	8.120768816	1.525864486	5.823707965	1.235588695
767	1	-3.24553524	1	74	3	1	0	2	20	9.360406513	3.697153036	5.768280955	1.162872517
559.9999999	0	-3.239479053	1	71	3	1	2	3	50	7.449731992	1.731779603	0.529092777	1.394193468
1010	0	-3.225207364	1	82	2	1	0	3	83	8.124857933	2.10396826	5.20461982	1.478958633
1423	1	-3.219986203	1	76	1	3	3	3	50	8.232720646	1.964912971	5.59551651	1.283425799
343.9999998	0	-3.215996226	1	62	3	3	0	3	40	8.74253865	2.686058432	5.385663624	1.091196274
911	0	-3.20280284	1	59	1	4	0	3	75	8.495280287	3.23287615	0.310534016	0.963289988
677.0000002	0	-3.171077464	1	68	2	2	0	3	70	8.148002105	2.565611367	5.505729782	1.666167746
427.0000001	1	-3.160352423	1	60	2	4	0	3	0	8.530021793	3.062424593	4.924909409	1.399810181
309.9999998	1	-3.144019496	1	83	1	3	0	3	50	8.293114847	1.972773766	4.585503946	0.819010923
1793	1	-3.137418488	1	65	1	1	0	2	0	7.78673324	1.869052174	7.735530636	1.888661088
645.0000001	0	-3.132517666	1	60	3	3	4	2	30	7.917694534	3.990430939	1.188053673	2.194377156
1153	0	-3.124824504	1	64	2	3	0	3	99	8.794375044	2.685575046	6.334258858	0.897406717
902.0000001	0	-3.123760639	1	71	3	3	0	2	77	7.90288953	2.53075648	1.081584189	1.115029618
1105	0	-3.122914148	1	86	3	3	1	3	1.03	8.262158616	1.640933571	5.56286499	0.711153117
89.99999983	1	-3.117057442	1	77	3	3	2	3	13	8.078931499	1.554204466	5.829300916	0.913191654
439	1	-3.107276865	1	70	3	3	3	3	25	7.9534718	3.442567502	3.75897616	2.083830097
3595	0	-3.096737938	1	77	2	1	0	3	0	8.90173261	1.63985645	8.957737339	0.332865339
834.0000001	1	-3.095559132	1	74	3	4	2	2	82	7.51280094	0.768205395	5.011781784	0.891647088
1143	0	-3.094419865	1	54	2	2	0	3	17	7.851522468	1.327955113	5.117223178	0.865747904
525.9999999	0	-3.091686812	1	61	3	3	2	3	64	8.390147606	2.963376574	7.156380421	1.658280158
610.0000001	1	-3.08016112	1	61	3	4	0	3	21	8.987433755	3.412592254	7.762129214	1.261720487
832.0000001	0	-3.078977903	1	82	3	1	2	3	95	7.940056628	1.056877637	6.132826199	0.668480943
447.9999999	1	-3.070820689	1	76	3	3	2	3	0	8.248295086	3.269128734	0.128706762	0.884130553
989	1	-3.026777832	1	64	2	4	3	3	0	7.806261591	2.322276289	5.425955635	1.487947131
1177	0	-3.026435883	1	62	3	1	2	3	28	7.651875221	2.323196113	0.964633088	0.980272456
893.9999998	0	-3.012710501	1	67	3	2	2	3	60	8.148900736	3.899433851	0.276565223	1.317414014
1555	0	-2.979682676	1	54	3	1	2	3	0	8.819568188	3.249475853	4.366199381	0.519011266
1975	0	-2.977008754	1	83	3	2	4	3	65	8.321550308	2.729056848	5.275944238	0.932014876
722.0000001	0	-2.914580379	1	69	3	4	1	3	9	8.561707924	2.687435124	6.381067741	0.573729564
1067	0	-2.87389237	1	69	3	3	0	3	100	7.554467399	1.965031843	6.132409806	1.208533402
871.0000001	1	-2.853859411	1	69	3	3	4	2	0	7.837704712	2.370941729	6.858484904	1.185567834
670.9999999	1	-2.833699887	1	73	3	3	2	3	95	8.949067377	3.265439416	7.656022086	0.441570734
586	0	-2.822917885	1	65	3	3	0	2	58.8	8.657585201	3.513612914	3.899988362	0.372841913
734	0	-2.781863507	1	71	3	3	3	3	70	7.596305084	3.60495129	1.688116426	1.353373379
706.9999999	0	-2.755232257	1	72	2	2	3	3	60	7.652696194	2.131419117	8.451703129	1.209277689
669.9999999	1	-2.701263394	1	71	3	4	0	3	5	7.924830487	3.057878006	5.3759756	0.86959341
188.9999999	1	-2.621691552	1	86	2	2	0	3	96	9.02709698	5.020512005	5.634408473	0.643858245
686.0000001	0	-2.356084737	1	80	3	1	4	3	32	7.47861944	3.701920248	5.771067712	0.936356996
5.99999994	0	-2.25952957	1	33	2	3	4	3	100	8.90161559	6.940007711	0.095175	0.216992016
